# Supplementary material for: Endosomal chemokine receptor signalosomes regulate central mechanisms underlying cell migration
Source: eLife. 2025 Feb 24;13:RP99373. doi: 10.7554/eLife.99373 (PMC11850004; doi:10.7554/eLife.99373)
Supplement: Figure 4—source data 2. [file elife-99373-fig4-data2.zip]

Archive with 2 entries (2 files):
- Streptavidin-Alexa488 blot.tiff
- Silver stain.tiff
