# Supplementary material for: Endosomal chemokine receptor signalosomes regulate central mechanisms underlying cell migration
Source: eLife. 2025 Feb 24;13:RP99373. doi: 10.7554/eLife.99373 (PMC11850004; doi:10.7554/eLife.99373)
Supplement: Figure 6—figure supplement 1—source data 2. [file elife-99373-fig6-figsupp1-data2.zip]

Archive with 2 entries (2 files):
- Beta-tubulin blot.tiff
- HA blot.tiff
